# Supplementary material for: Development of High-Throughput Multiplex Serology to Detect Serum Antibodies against Coxiella burnetii
Source: Microorganisms. 2021 Nov 17;9(11):2373. doi: 10.3390/microorganisms9112373 (PMC8623512; doi:10.3390/microorganisms9112373)
Supplement: Supplementary file 1 [file microorganisms-09-02373-s001.zip]

Archive with 1 entries (1 files):
- microorganisms-1439063-supplementary.pdf
